# Supplementary material for: Higher Expressions of SHH and AR Are Associated with a Positive Receptor Status and Have Impact on Survival in a Cohort of Croatian Breast Cancer Patients
Source: Life (Basel). 2022 Oct 7;12(10):1559. doi: 10.3390/life12101559 (PMC9605052; doi:10.3390/life12101559)
Supplement: Supplementary file 1 [file life-12-01559-s001.zip]

Archive with 3 entries (3 files):
- life-1936520-supplementary/Supplemental.Figure.S1.pptx
- life-1936520-supplementary/Supplemental.Figure.S2.pptx
- life-1936520-supplementary/Supplemental.Tables.S1-S4.pdf
